# Supplementary material for: Got Milk? Breastfeeding and Milk Analysis of a Mother on Chronic Hemodialysis
Source: PLoS One. 2015 Nov 16;10(11):e0143340. doi: 10.1371/journal.pone.0143340 (PMC4646653; doi:10.1371/journal.pone.0143340)
Supplement: S1 File — Breast milk IgA, IgG and IgM concentrations did not differ between our patient and controls. In all samples IgE was below the detection level of 0.1 g/L. (ZIP) [file pone.0143340.s001.zip]

Archive with 7 entries (6 files):
- 2015-07-28__Serum.xlsx
- __MACOSX/
- __MACOSX/._2015-07-28__Serum.xlsx
- 2015-07-30__Dialyse Milchanalytik.xlsx
- __MACOSX/._2015-07-30__Dialyse Milchanalytik.xlsx
- 2015-10-21__SKMBT_2231815102116080.pdf
- __MACOSX/._2015-10-21__SKMBT_2231815102116080.pdf
