# Supplementary material for: Got Milk? Breastfeeding and Milk Analysis of a Mother on Chronic Hemodialysis
Source: PLoS One. 2015 Nov 16;10(11):e0143340. doi: 10.1371/journal.pone.0143340 (PMC4646653; doi:10.1371/journal.pone.0143340)
Supplement: S1 File — Breast milk IgA, IgG and IgM concentrations did not differ between our patient and controls. In all samples IgE was below the detection level of 0.1 g/L. (ZIP) [file pone.0143340.s001.zip › 2015-07-28__Serum.xlsx]

## Sheet: RAW
PID	_N0	MAG	CAL	PHO	PIN	VD3	HBG	HKT	MCV	MCH	MCC	THR	HST	HAS	ALA	FOL	B12	CRP	LAB
1206	'Mastyukov-Falovska, Veronika'		2.09	1.36	495.8		11.3	34.5	102	33.4	32.8	200	114.3	6.73	38.9			2.73	2014-01-13 08:06:31
1206	'Mastyukov-Falovska, Veronika'												10.8						2014-02-09 07:11:53
1206	'Mastyukov-Falovska, Veronika'		2.2	1.4			12.2	39.5	105.3	32.5	30.9	203	126.7	5.69	41.5			0.3	2014-02-09 07:11:57
1206	'Mastyukov-Falovska, Veronika'				178														2014-02-17 07:12:29
1206	'Mastyukov-Falovska, Veronika'		2.15	1.2			11.8	36.8	102.8	33	32.1	214	145.8	7.32				0.3	2014-03-09 07:09:13
1206	'Mastyukov-Falovska, Veronika'						12.2	37.3	99.4	32.5	32.7	198							2014-03-27 07:13:37
1206	'Mastyukov-Falovska, Veronika'	1.57																	2014-04-02 07:09:50
1206	'Mastyukov-Falovska, Veronika'		2.14	1.43	226.8		11.9	36.6	100.1	32.5	32.5	209	122.4	4.8	40			0.32	2014-04-07 07:17:57
1206	'Mastyukov-Falovska, Veronika'												26.5						2014-04-07 07:21:22
1206	'Mastyukov-Falovska, Veronika'		2.16				11.6	34	98.9	33.7	34.1	240	109.1	4.8					2014-04-14 07:54:46
1206	'Mastyukov-Falovska, Veronika'	1.36	2.2				11.5	37.8	105	31.9	30.4	202	145.4	6.01					2014-04-21 07:12:19
1206	'Mastyukov-Falovska, Veronika'	1.59	2.14				11.8	34.5	97.9	33.5	34.2	219	124	5.35		35.32	416		2014-04-28 07:27:25
1206	'Mastyukov-Falovska, Veronika'	1.59	2.14				11.8	34.5	97.9	33.5	34.2	219	124	5.35		35.32	416		2014-04-28 08:01:44
1206	'Mastyukov-Falovska, Veronika'		2.1	1.21			11.1	33.7	99.4	32.7	32.9	229	118	5.9				0.59	2014-05-05 07:13:27
1206	'Mastyukov-Falovska, Veronika'	1.57	2.2	1.34									125.5						2014-05-12 07:14:13
1206	'Mastyukov-Falovska, Veronika'	1.49	2.11				10.1	29.9	97.6	33	33.8	205	117.9	5.36					2014-05-19 07:12:55
1206	'Mastyukov-Falovska, Veronika'	1.5	2.13				9.8	28.7	97.7	33.3	34.1	233	100	5.71					2014-05-26 07:05:10
1206	'Mastyukov-Falovska, Veronika'	1.48	2.19	1.31			10.1	29.2	98.4	34	34.6	223	132.6	6.25				1.55	2014-06-02 07:17:41
1206	'Mastyukov-Falovska, Veronika'	1.47	2.19				9.8	28.4	98.4	33.9	34.5	247	56.9	3.23					2014-06-10 07:54:26
1206	'Mastyukov-Falovska, Veronika'	1.54	2.22				9.7	29	100.4	33.7	33.5	270	103.8	5.51					2014-06-14 07:10:51
1206	'Mastyukov-Falovska, Veronika'	1.52	2.22				9.8	30.1	104.9	34.1	32.6	240	103.3	5.69				1.19	2014-06-23 07:01:52
1206	'Mastyukov-Falovska, Veronika'	1.55	2.15				10.3	30	101.1	34.8	34.4	240	100.1	6.18					2014-06-30 07:17:28
1206	'Mastyukov-Falovska, Veronika'		2.14	1.16	46		10.2	31.4	106	34.3	32.4	225	95.7	5.3	35.8			1.55	2014-07-07 07:58:05
1206	'Mastyukov-Falovska, Veronika'												18.1						2014-07-07 07:59:43
1206	'Mastyukov-Falovska, Veronika'	1.49	2.19				10	29.7	102.8	34.6	33.7	212	117.5	5.56					2014-07-14 07:38:52
1206	'Mastyukov-Falovska, Veronika'				22														2014-07-21 07:46:53
1206	'Mastyukov-Falovska, Veronika'	1.48	2.13				9.8	30.6	107.2	34.4	32.1	205	102	5.93					2014-07-21 07:59:23
1206	'Mastyukov-Falovska, Veronika'				39														2014-07-23 08:32:08
1206	'Mastyukov-Falovska, Veronika'	1.53	2.25				10.5	32	108.2	35.6	32.9	213	94.6	5.7					2014-07-28 07:44:03
1206	'Mastyukov-Falovska, Veronika'	1.53	2.25				10.5	32	108.2	35.6	32.9	213	94.6	5.7					2014-07-28 07:53:57
1206	'Mastyukov-Falovska, Veronika'	1.55	2.23				10.3	31.2	105.3	34.7	32.9	219	92.7	5.47					2014-08-04 07:59:58
1206	'Mastyukov-Falovska, Veronika'		2.3	1.04			10.4	30.4	101.5	34.8	34.3	221	92.3	5.79				1.35	2014-08-11 07:01:39
1206	'Mastyukov-Falovska, Veronika'	1.53	2.2				10.7	31.5	101.7	34.5	33.9	211	113.1	7.68					2014-08-18 07:42:07
1206	'Mastyukov-Falovska, Veronika'	1.34	2.07				9.6	29.2	102.7	33.8	32.9	220	122.2	6.36					2014-08-25 07:40:11
1206	'Mastyukov-Falovska, Veronika'						10.2	31.1	101.8	33.3	32.7	286							2014-08-27 07:57:47
1206	'Mastyukov-Falovska, Veronika'	1.47	2.23				10.1	29	101.2	35.2	34.8	258	98	6.39					2014-09-01 07:35:33
1206	'Mastyukov-Falovska, Veronika'		2.28	1.18	35.2		10	30	101.3	33.8	33.4	268	95.5	5.8				1.49	2014-09-08 07:39:58
1206	'Mastyukov-Falovska, Veronika'	1.45	2.19				10.1	30.4	109.2	36.3	33.3	183	77.6	5.71					2014-09-15 13:59:38
1206	'Mastyukov-Falovska, Veronika'	1.41	2.28				10	29.3	101.5	34.6	34.1	205	102.9	7.19					2014-09-22 07:09:55
1206	'Mastyukov-Falovska, Veronika'	1.52	2.24				10.2	31.5	106.5	34.5	32.4	205	102.3	6.3					2014-09-29 07:09:28
1206	'Mastyukov-Falovska, Veronika'		2.19	1.06	51.3		10	30.3	102.3	33.8	33	214	84.2	5.88	34.2			1.12	2014-10-06 07:25:36
1206	'Mastyukov-Falovska, Veronika'												19.1						2014-10-06 07:27:37
1206	'Mastyukov-Falovska, Veronika'	1.46	2.25				10.2	30.6	103.1	34.3	33.3	218	83.6	5.93					2014-10-13 07:02:51
1206	'Mastyukov-Falovska, Veronika'	1.43	2.12				10.5	31.5	103.4	34.4	33.3	187	91	6.21					2014-10-20 07:00:07
1206	'Mastyukov-Falovska, Veronika'	1.37	2.11				10.5	33.3	105.6	33.2	31.5	210	98.1	6.31					2014-10-27 08:01:52
1206	'Mastyukov-Falovska, Veronika'		2.14	1.1			10.5	32.3	102.6	33.3	32.5	225	90.8	5.17				0.84	2014-11-03 07:01:15
1206	'Mastyukov-Falovska, Veronika'		2.1	2.39			9.9	30.4	103.2	33.6	32.5	261	194.9	8.53				17.36	2014-11-17 07:46:10
1206	'Mastyukov-Falovska, Veronika'		2.1	2.48			9.9	30.2	101.6	33.3	32.8	371	171.3	8.16				9.9	2014-11-24 07:10:41
1206	'Mastyukov-Falovska, Veronika'		2.16	2.06	178.6		10.8	32.9	101.9	33.4	32.8	302	124.9	7.86				3.99	2014-12-01 07:09:49
1206	'Mastyukov-Falovska, Veronika'						10.8	33.4	100.4	32.4	32.3	306							2014-12-08 08:04:47
1206	'Mastyukov-Falovska, Veronika'																	0.99	2014-12-08 08:04:59
1206	'Mastyukov-Falovska, Veronika'		2.18	2.32	153		13.4	42.9	105	32.8	31.2	231	132.5	6.78	42.3			0.32	2015-01-05 07:11:46
1206	'Mastyukov-Falovska, Veronika'												13.3						2015-01-05 07:15:17
1206	'Mastyukov-Falovska, Veronika'						14.2	43.2	98.3	32.3	32.8	197							2015-01-07 07:44:07

## Sheet: Touched
PID	_N0	MAG	CAL	PHO	PIN	VD3	HBG	HKT	MCV	MCH	MCC	THR	HAST (mg/dL)	HST (mmol/L)	BUN	weight pre	weight post	spKt/V	eKt/V	stdKt/V	HAS	ALA	FOL	B12	CRP	LAB								SSW-2	SSW	d
1206	'Mastyukov-Falovska, Veronika'		2.09	1.36	495.8		11.3	34.5	102	33.4	32.8	200	114.3	19.031	53.4112						6.73	38.9			2.73	2014-01-13 08:06:31	302	-302	-43.1429		2014-11-11	Caesarian		-5.09459
1206	'Mastyukov-Falovska, Veronika'												10.8	1.7982	5.04673	55	52.4	4.04	3.59	3.27						2014-02-09 07:11:53	275	-275	-39.2857					-1.24287
1206	'Mastyukov-Falovska, Veronika'		2.2	1.4			12.2	39.5	105.3	32.5	30.9	203	126.7	21.0956	59.2056						5.69	41.5			0.3	2014-02-09 07:11:57	275	-275	-39.2857					-1.24286
1206	'Mastyukov-Falovska, Veronika'				178																					2014-02-17 07:12:29	267	-267	-38.1429					-0.0999521
1206	'Mastyukov-Falovska, Veronika'		2.15	1.2			11.8	36.8	102.8	33	32.1	214	145.8	24.2757	68.1308						7.32				0.3	2014-03-09 07:09:13	247	-247	-35.2857					2.75687	4	5
1206	'Mastyukov-Falovska, Veronika'						12.2	37.3	99.4	32.5	32.7	198														2014-03-27 07:13:37	229	-229	-32.7143					5.32873	7	2
1206	'Mastyukov-Falovska, Veronika'	1.57																								2014-04-02 07:09:50	223	-223	-31.8571					6.1855	8	1
1206	'Mastyukov-Falovska, Veronika'		2.14	1.43	226.8		11.9	36.6	100.1	32.5	32.5	209	122.4	20.3796	57.1963	54.5	52.4	1.86	1.63	5.37	4.8	40			0.32	2014-04-07 07:17:57	218	-218	-31.1429					6.90059	8	6
1206	'Mastyukov-Falovska, Veronika'												26.5	4.41225	12.3832											2014-04-07 07:21:22	218	-218	-31.1429					6.90093	8	6
1206	'Mastyukov-Falovska, Veronika'		2.16				11.6	34	98.9	33.7	34.1	240	109.1	18.1652	50.9813						4.8					2014-04-14 07:54:46	211	-211	-30.1429					7.90424	9	6
1206	'Mastyukov-Falovska, Veronika'	1.36	2.2				11.5	37.8	105	31.9	30.4	202	145.4	24.2091	67.9439						6.01					2014-04-21 07:12:19	204	-204	-29.1429					8.90003	10	6
1206	'Mastyukov-Falovska, Veronika'	1.59	2.14				11.8	34.5	97.9	33.5	34.2	219	124	20.646	57.9439						5.35		35.32	416		2014-04-28 07:27:25	197	-197	-28.1429					9.90153	11	6
1206	'Mastyukov-Falovska, Veronika'	1.59	2.14				11.8	34.5	97.9	33.5	34.2	219	124	20.646	57.9439						5.35		35.32	416		2014-04-28 08:01:44	197	-197	-28.1429					9.90493	11	6
1206	'Mastyukov-Falovska, Veronika'		2.1	1.21			11.1	33.7	99.4	32.7	32.9	229	118	19.647	55.1402						5.9				0.59	2014-05-05 07:13:27	190	-190	-27.1429					10.9001	12	6
1206	'Mastyukov-Falovska, Veronika'	1.57	2.2	1.34									125.5	20.8958	58.6449											2014-05-12 07:14:13	183	-183	-26.1429					11.9002	13	6
1206	'Mastyukov-Falovska, Veronika'	1.49	2.11				10.1	29.9	97.6	33	33.8	205	117.9	19.6304	55.0935						5.36					2014-05-19 07:12:55	176	-176	-25.1429					12.9001	14	6
1206	'Mastyukov-Falovska, Veronika'	1.5	2.13				9.8	28.7	97.7	33.3	34.1	233	100	16.65	46.729						5.71					2014-05-26 07:05:10	169	-169	-24.1429					13.8993	15	6
1206	'Mastyukov-Falovska, Veronika'	1.48	2.19	1.31			10.1	29.2	98.4	34	34.6	223	132.6	22.0779	61.9626						6.25				1.55	2014-06-02 07:17:41	162	-162	-23.1429					14.9006	16	6
1206	'Mastyukov-Falovska, Veronika'	1.47	2.19				9.8	28.4	98.4	33.9	34.5	247	56.9	9.47386	26.5888						3.23					2014-06-10 07:54:26	154	-154	-22					16.0471	18	0
1206	'Mastyukov-Falovska, Veronika'	1.54	2.22				9.7	29	100.4	33.7	33.5	270	103.8	17.2827	48.5047						5.51					2014-06-14 07:10:51	150	-150	-21.4286					16.6142	18	4
1206	'Mastyukov-Falovska, Veronika'	1.52	2.22				9.8	30.1	104.9	34.1	32.6	240	103.3	17.1995	48.271						5.69				1.19	2014-06-23 07:01:52	141	-141	-20.1429					17.899	19	6
1206	'Mastyukov-Falovska, Veronika'	1.55	2.15				10.3	30	101.1	34.8	34.4	240	100.1	16.6667	46.7757						6.18					2014-06-30 07:17:28	134	-134	-19.1429					18.9005	20	6
1206	'Mastyukov-Falovska, Veronika'		2.14	1.16	46		10.2	31.4	106	34.3	32.4	225	95.7	15.9341	44.7196	57.8	56.3	1.99	1.74	5.52	5.3	35.8			1.55	2014-07-07 07:58:05	127	-127	-18.1429					19.9046	21	6
1206	'Mastyukov-Falovska, Veronika'												18.1	3.01365	8.45794											2014-07-07 07:59:43	127	-127	-18.1429					19.9047	21	6
1206	'Mastyukov-Falovska, Veronika'	1.49	2.19				10	29.7	102.8	34.6	33.7	212	117.5	19.5638	54.9065						5.56					2014-07-14 07:38:52	120	-120	-17.1429					20.9027	22	6
1206	'Mastyukov-Falovska, Veronika'				22																					2014-07-21 07:46:53	113	-113	-16.1429					21.9035	23	6
1206	'Mastyukov-Falovska, Veronika'	1.48	2.13				9.8	30.6	107.2	34.4	32.1	205	102	16.983	47.6636						5.93					2014-07-21 07:59:23	113	-113	-16.1429					21.9047	23	6
1206	'Mastyukov-Falovska, Veronika'				39																					2014-07-23 08:32:08	111	-111	-15.8571					22.1937	24	1
1206	'Mastyukov-Falovska, Veronika'	1.53	2.25				10.5	32	108.2	35.6	32.9	213	94.6	15.7509	44.2056						5.7					2014-07-28 07:44:03	106	-106	-15.1429					22.9032	24	6
1206	'Mastyukov-Falovska, Veronika'	1.53	2.25				10.5	32	108.2	35.6	32.9	213	94.6	15.7509	44.2056						5.7					2014-07-28 07:53:57	106	-106	-15.1429					22.9042	24	6
1206	'Mastyukov-Falovska, Veronika'	1.55	2.23				10.3	31.2	105.3	34.7	32.9	219	92.7	15.4346	43.3178						5.47					2014-08-04 07:59:58	99	-99	-14.1429					23.9048	25	6
1206	'Mastyukov-Falovska, Veronika'		2.3	1.04			10.4	30.4	101.5	34.8	34.3	221	92.3	15.368	43.1308						5.79				1.35	2014-08-11 07:01:39	92	-92	-13.1429					24.899	26	6
1206	'Mastyukov-Falovska, Veronika'	1.53	2.2				10.7	31.5	101.7	34.5	33.9	211	113.1	18.8312	52.8505						7.68					2014-08-18 07:42:07	85	-85	-12.1429					25.903	27	6
1206	'Mastyukov-Falovska, Veronika'	1.34	2.07				9.6	29.2	102.7	33.8	32.9	220	122.2	20.3463	57.1028						6.36					2014-08-25 07:40:11	78	-78	-11.1429					26.9028	28	6
1206	'Mastyukov-Falovska, Veronika'						10.2	31.1	101.8	33.3	32.7	286														2014-08-27 07:57:47	76	-76	-10.8571					27.1903	29	1
1206	'Mastyukov-Falovska, Veronika'	1.47	2.23				10.1	29	101.2	35.2	34.8	258	98	16.317	45.7944						6.39					2014-09-01 07:35:33	71	-71	-10.1429					27.9023	29	6
1206	'Mastyukov-Falovska, Veronika'		2.28	1.18	35.2		10	30	101.3	33.8	33.4	268	95.5	15.9008	44.6262						5.8				1.49	2014-09-08 07:39:58	64	-64	-9.14286					28.9028	30	6
1206	'Mastyukov-Falovska, Veronika'	1.45	2.19				10.1	30.4	109.2	36.3	33.3	183	77.6	12.9204	36.2617						5.71					2014-09-15 13:59:38	57	-57	-8.14286					29.9404	31	6
1206	'Mastyukov-Falovska, Veronika'	1.41	2.28				10	29.3	101.5	34.6	34.1	205	102.9	17.1329	48.0841						7.19					2014-09-22 07:09:55	50	-50	-7.14286					30.8998	32	6
1206	'Mastyukov-Falovska, Veronika'	1.52	2.24				10.2	31.5	106.5	34.5	32.4	205	102.3	17.033	47.8037						6.3					2014-09-29 07:09:28	43	-43	-6.14286					31.8997	33	6
1206	'Mastyukov-Falovska, Veronika'		2.19	1.06	51.3		10	30.3	102.3	33.8	33	214	84.2	14.0193	39.3458	63.6	62.3	1.74	1.53	5.21	5.88	34.2			1.12	2014-10-06 07:25:36	36	-36	-5.14286					32.9013	34	6
1206	'Mastyukov-Falovska, Veronika'												19.1	3.18015	8.92523											2014-10-06 07:27:37	36	-36	-5.14286					32.9015	34	6
1206	'Mastyukov-Falovska, Veronika'	1.46	2.25				10.2	30.6	103.1	34.3	33.3	218	83.6	13.9194	39.0654			during		5.36667	5.93					2014-10-13 07:02:51	29	-29	-4.14286					33.8991	35	6
1206	'Mastyukov-Falovska, Veronika'	1.43	2.12				10.5	31.5	103.4	34.4	33.3	187	91	15.1515	42.5234			pregnancy:		0.155027	6.21					2014-10-20 07:00:07	22	-22	-3.14286					34.8988	36	6
1206	'Mastyukov-Falovska, Veronika'	1.37	2.11				10.5	33.3	105.6	33.2	31.5	210	98.1	16.3337	45.8411						6.31					2014-10-27 08:01:52	15	-15	-2.14286					35.9049	37	6
1206	'Mastyukov-Falovska, Veronika'		2.14	1.1			10.5	32.3	102.6	33.3	32.5	225	90.8	15.1182	42.4299						5.17				0.84	2014-11-03 07:01:15	8	-8	-1.14286			37.8571		36.8989	38	6
1206	'Mastyukov-Falovska, Veronika'		2.1	2.39			9.9	30.4	103.2	33.6	32.5	261	194.9	32.4509	91.0748						8.53				17.36	2014-11-17 07:46:10	6			0.857143	2014-11-11	Caesarian
1206	'Mastyukov-Falovska, Veronika'		2.1	2.48			9.9	30.2	101.6	33.3	32.8	371	171.3	28.5215	80.0467						8.16				9.9	2014-11-24 07:10:41	13			1.85714	2014-02-19	Gestation
1206	'Mastyukov-Falovska, Veronika'		2.16	2.06	178.6		10.8	32.9	101.9	33.4	32.8	302	124.9	20.7959	58.3645						7.86				3.99	2014-12-01 07:09:49	20			2.85714
1206	'Mastyukov-Falovska, Veronika'						10.8	33.4	100.4	32.4	32.3	306													0.99	2014-12-08 08:04:47	27			3.85714
1206	'Mastyukov-Falovska, Veronika'		2.18	2.32	153		13.4	42.9	105	32.8	31.2	231	132.5	22.0613	61.9159	55.8	54.6	2.89	2.5	2.93	6.78	42.3			0.32	2015-01-05 07:11:46	55			7.85714
1206	'Mastyukov-Falovska, Veronika'												13.3	2.21445	6.21495											2015-01-05 07:15:17	55			7.85714
1206	'Mastyukov-Falovska, Veronika'						14.2	43.2	98.3	32.3	32.8	197														2015-01-07 07:44:07	57			8.14286
1206	'Mastyukov-Falovska, Veronika'		2.14	2.18			12.7	38.3	96.4	32	33.2	184	143.4	23.8761	67.0093						5.88				0.3	2015-02-02 07:12:42	83			11.8571
