# Supplementary material for: Got Milk? Breastfeeding and Milk Analysis of a Mother on Chronic Hemodialysis
Source: PLoS One. 2015 Nov 16;10(11):e0143340. doi: 10.1371/journal.pone.0143340 (PMC4646653; doi:10.1371/journal.pone.0143340)
Supplement: S1 File — Breast milk IgA, IgG and IgM concentrations did not differ between our patient and controls. In all samples IgE was below the detection level of 0.1 g/L. (ZIP) [file pone.0143340.s001.zip › 2015-07-30__Dialyse Milchanalytik.xlsx]

## Sheet: Blatt1
										Milch der Dialysepatientin
		K1	K2	K3	K4	K5	K6	MITTELW	STABW	1	2	3	4	5	6	7	8	9	10	11	12	13	14	MITTELW	STABW
sodium (mmol/L)		12	8	8	11	11	9	9.83333	1.7224	28	25	24	39	19	26	11	12	11	19	12	15	12	10	18.7857	8.60392
chloride (mmol/L)		10	9	9	9	12	8	9.5	1.3784	24	23	19	34	15	23	13	11	12	17	12	15	14	13	17.5	6.47777
potassium (mmol/L)		14.3	11.7	19.5	15	16.4	13.1	15	2.72764	20.4	18	16.3	15.7	16.8	14.2	20.2	15.8	18.5	11.8	13.7	13.8	15.7	15.3	16.1571	2.47066
magnesium (mmol/L)		1.38	1.06	1.85	1.47	1.5	1.16	1.40333	0.279619	1.59	1.96	1.52	1.81	1.33	1.41	1.77	1.38	1.51	1.48	1.42	1.4	1.56	1.54	1.54857	0.18178
calcium (mmol/L)		5.4	5.8	7.5	7.8	7.7	7.1	6.88333	1.03037	8.4	8.9	7.1	6.7	7.3	7.4	8.8	8	8.3	6.7	7.1	6.8	8	8.2	7.69286	0.770079
phosphate (mmol/L)		1.9	1.25	2.69	1.44	1.56	2.32	1.86	0.555086	1.59	0.77	0.78	0.46	1.26	0.47	0.98	1.4	0.56	0.46	0.66	0.62	0.66	0.68	0.810714	0.362841
creatinine (µmol/L)		107	73	77	44	74	73	74.6667	19.9867	246	449	561	267	474	332	511	268	452	232	354	407	507	562	401.571	117.775
urea (mmol/L)		2.5	4	0.6	4.1	4.7	2.5	3.06667	1.50555	5.8	25.6	18.3	5.8	16.2	4.6	16.5	4.4	13.5	2.8	10.2	11	17.4	22.1	12.4429	7.18703
uric acid (µmol/L)		93	135	14	24	94	43	67.1667	47.4612	35	191	147	73	96	46	63	8	128	26	89	89	95	97	84.5	49.1321
glucose (mmol/L)		1.56	1.11	2.65	0.85	1.23	1.65	1.50833	0.631773	1.01	0.65	0.57	0.65	0.92	0.48	1.06	1.61	0.4	0.63	0.87	0.85	1.1	0.92	0.837143	0.311804
total protein (g/L)		4	3.9	12.8	2.9	14	10	7.93333	4.93626	15.9	20.1	11.3	23.8	7.3	8.6	15.2	9.1	10.4	8.6	8.4	8.2	9.1	3.5	11.3929	5.47631
albumin (g/L)		0.4	0.4	0.5	0.5	0.4	0.5	0.45	0.0547723	0.4	0.4	0.4	0.5	0.4	0.4	0.5	0.4	0.4	0.4	0.3	0.4	0.5	0.5	0.421429	0.0578934
triglycerides (mmol/L)		43	46	52	1.2	13	2.1	26.2167	23.3237	20	15	16	27	35	43	49	29	55	32	38	34	13	3	29.2143	14.6874
cholesterol (mmol/L)		0.15	0.14	0.68	0.72	0.19	0.27	0.358333	0.26888	0.56	0.83	0.49	0.53	0.3	0.25	0.49	0.37	0.62	0.23	0.18	0.27	0.3	0.35	0.412143	0.181878
iron (µmol/L)		27.8	30.7	23	6.1	7.6		19.04	11.4749	4.1	17.2	25.9	5.2	33.9	36	11.2	17.7	56.3	1.2	23.5	2.3	10	3.8	17.7357	16.0139
LDH (U/L)		564	400	320	223	116	456	346.5	162.015	202	627	650	740	347	619	529	192	342	366	686	554	388	269	465.071	185.548
GGT (U/L)		990	1304	2060	2053	1436	2431	1712.33	551.048	1882	2524	1830	1859	1300	1340	1745	1012	1686	804	948	914	1085	831	1411.43	516.878
amylase (U/L)		2059	2387	2440		2013	660	1911.8	725.211	5034	3859	3195	3445	3472	3467	3790	2997	3797	2156	2427	2504			3345.25	778.553
lipase (U/L)		1477	1627	1818	657	697	707	1163.83	533.674	1441	1910	1849	1697	1958	1870	2123	1983	2037	1976	2000	1923	701	663	1723.64	470.915
																								#DIV/0!	#DIV/0!
CRP mg/l										2.8	2.3	1.7	2.3	2.4										2.3	0.3937
ALT U/l										88	256	374	339	206										252.6	113.445
AST U/L										17	135	190	232	101										135	82.9367
AP U/l										79	52	22	44	16										42.6	25.2349
GlDH U/l										56	92	107	61	55										74.2	23.8055

## Sheet: Transposed
				Albumin g/l	AP U/l	ALT U/l	Amylase U/l	AST U/L	Calcium mmol/l	Cholesterin mmol/l	Chlorid mmol/l	Kreatinin µmol/l	CRP mg/l	GGT U/l	GlDH U/l	Glucose mmol/l		Eisen µmol/l	Kalium mmol/l	LDH U/l		Lipase U/l	Magnesium mmol/l	Natrium mmol/l	Phosphat mmol/l	Protein g/l	Triglyceride mmol/l	Harnsäure µmol/l	Harnstoff mmol/l
		K1		0.4			2059		5.4	0.15	10	107		990		1.56		27.8	14.3	564		1477	1.38	12	1.9	4	43	93	2.5
		K2		0.4			2387		5.8	0.14	9	73		1304		1.11		30.7	11.7	400		1627	1.06	8	1.25	3.9	46	135	4
		K3		0.5			2440		7.5	0.68	9	77		2060		2.65		23	19.5	320		1818	1.85	8	2.69	12.8	52	14	0.6
		K4		0.5					7.8	0.72	9	44		2053		0.85		6.1	15	223		657	1.47	11	1.44	2.9	1.2	24	4.1
		K5		0.4			2013		7.7	0.19	12	74		1436		1.23		7.6	16.4	116		697	1.5	11	1.56	14	13	94	4.7
		K6		0.5			660		7.1	0.27	8	73		2431		1.65			13.1	456		707	1.16	9	2.32	10	2.1	43	2.5
Milch der Dialysepatientin		1		0.4	79	88	5034	17	8.4	0.56	24	246	2.8	1882	56	1.01		4.1	20.4	202		1441	1.59	28	1.59	15.9	20	35	5.8
		2		0.4	52	256	3859	135	8.9	0.83	23	449	2.3	2524	92	0.65		17.2	18	627		1910	1.96	25	0.77	20.1	15	191	25.6
		3		0.4	22	374	3195	190	7.1	0.49	19	561	1.7	1830	107	0.57		25.9	16.3	650		1849	1.52	24	0.78	11.3	16	147	18.3
		4		0.5	44	339	3445	232	6.7	0.53	34	267	2.3	1859	61	0.65		5.2	15.7	740		1697	1.81	39	0.46	23.8	27	73	5.8
		5		0.4	16	206	3472	101	7.3	0.3	15	474	2.4	1300	55	0.92		33.9	16.8	347		1958	1.33	19	1.26	7.3	35	96	16.2
		6		0.4			3467		7.4	0.25	23	332		1340		0.48		36	14.2	619		1870	1.41	26	0.47	8.6	43	46	4.6
		7		0.5			3790		8.8	0.49	13	511		1745		1.06		11.2	20.2	529		2123	1.77	11	0.98	15.2	49	63	16.5
		8		0.4			2997		8	0.37	11	268		1012		1.61		17.7	15.8	192		1983	1.38	12	1.4	9.1	29	8	4.4
		9		0.4			3797		8.3	0.62	12	452		1686		0.4		56.3	18.5	342		2037	1.51	11	0.56	10.4	55	128	13.5
		10		0.4			2156		6.7	0.23	17	232		804		0.63		1.2	11.8	366		1976	1.48	19	0.46	8.6	32	26	2.8
		11		0.3			2427		7.1	0.18	12	354		948		0.87		23.5	13.7	686		2000	1.42	12	0.66	8.4	38	89	10.2
		12		0.4			2504		6.8	0.27	15	407		914		0.85		2.3	13.8	554		1923	1.4	15	0.62	8.2	34	89	11
		13		0.5					8	0.3	14	507		1085		1.1		10	15.7	388		701	1.56	12	0.66	9.1	13	95	17.4
		14		0.5					8.2	0.35	13	562		831		0.92		3.8	15.3	269		663	1.54	10	0.68	3.5	3	97	22.1
